# Supplementary material for: Comparison of the Bacterial and Fungal Communities and Metabolic Functions of Cottonseed Hull Waste Compost Associated with High and Low Yields of Straw Mushroom Volvariella volvacea
Source: Microorganisms. 2025 Feb 17;13(2):437. doi: 10.3390/microorganisms13020437 (PMC11858250; doi:10.3390/microorganisms13020437)
Supplement: Supplementary file 1 [file microorganisms-13-00437-s001.zip]

Archive with 1 entries (1 files):
- microorganisms-3366964-supplementary.pdf
